# Supplementary material for: Sex-Specific Health and Economic Benefits in Older Women at Risk of Atrial Fibrillation: A Proof-of-Concept Evaluation of an AI-Enabled Strategy for Early Thromboembolic Risk Detection
Source: J Clin Med. 2026 Apr 9;15(8):2861. doi: 10.3390/jcm15082861 (PMC13115981; doi:10.3390/jcm15082861)
Supplement: Supplementary file 1 [file jcm-15-02861-s001.zip]

Archive with 1 entries (1 files):
- jcm-4216864-supplementary.pdf
